# Supplementary material for: Structural Origins of Viscosity in Imidazolium and Pyrrolidinium Ionic Liquids Coupled with the NTf2– Anion
Source: J Phys Chem B. 2023 Jul 11;127(28):6342–53. doi: 10.1021/acs.jpcb.3c02604 (PMC10364086; doi:10.1021/acs.jpcb.3c02604)
Supplement: Supplementary file 1 — jp3c02604_si_001.zip [file jp3c02604_si_001.zip]

Archive with 13 entries (13 files):
- Topologies/Bmim.itp
- Topologies/Bmim-NTf2.top
- Topologies/BmPyrr.itp
- Topologies/BmPyrr-NTf2.top
- Topologies/EOMmim.itp
- Topologies/EOMmim-NTf2.top
- Topologies/EOMmPyrr.itp
- Topologies/EOMmPyrr-NTf2.top
- Topologies/ESMmim.itp
- Topologies/ESMmim-NTf2.top
- Topologies/ESMmPyrr.itp
- Topologies/ESMmPyrr-NTf2.top
- Topologies/NTf2.itp
