# Supplementary material for: Structural Origins of Viscosity in Imidazolium and Pyrrolidinium Ionic Liquids Coupled with the NTf2– Anion
Source: J Phys Chem B. 2023 Jul 11;127(28):6342–53. doi: 10.1021/acs.jpcb.3c02604 (PMC10364086; doi:10.1021/acs.jpcb.3c02604)
Supplement: Supplementary file 1 — jp3c02604_si_001.zip [file jp3c02604_si_001.zip › Topologies/Bmim.itp]

[ atomtypes ]
; name  bond_type    mass    charge   ptype  sigma      epsilon
opls-501   NA    14.0067      0.1500   A    0.3250     0.71128 
opls-502   CR    12.011      -0.1100   A    0.2130     0.43932 
opls-503   CW    12.011      -0.1300   A    0.30175    0.20501 
opls-504   C1    12.011      -0.1700   A    0.3500     0.27614 
opls-505   C2    12.011       0.0100   A    0.3500     0.27614
opls-506   HA     1.008       0.2100   A    0.1452     0.18828 
opls-507   HB     1.008       0.2100   A    0.2057     0.08790 
opls-508   H1     1.008       0.1300   A    0.2500     0.12552  
opls-509   HC     1.008       0.0600   A    0.2500     0.12552
opls-510   CS    12.011      -0.1200   A    0.3500     0.27614   
opls-511   CT    12.011      -0.1800   A    0.3500     0.27614    
