# Supplementary material for: Structural Origins of Viscosity in Imidazolium and Pyrrolidinium Ionic Liquids Coupled with the NTf2– Anion
Source: J Phys Chem B. 2023 Jul 11;127(28):6342–53. doi: 10.1021/acs.jpcb.3c02604 (PMC10364086; doi:10.1021/acs.jpcb.3c02604)
Supplement: Supplementary file 1 — jp3c02604_si_001.zip [file jp3c02604_si_001.zip › Topologies/BmPyrr.itp]

[ atomtypes ]
; name  bond_type    mass    charge   ptype  sigma      epsilon
opls-292    CT     12.011    -0.1700    A    0.35    0.276144
opls-1007   HC      1.008     0.1300    A    0.25    0.12552
opls-902    NT     14.0067    0.1200    A    0.325   0.71128 
opls-137    CT     12.011     0.0100    A    0.35    0.276144
opls-297    CT     12.011    -0.1700    A    0.35    0.276144
opls-140    HC      1.008     0.0600    A    0.25    0.12552
opls-136    CT     12.011    -0.1200    A    0.35    0.276144
opls-135    CT     12.011    -0.1800    A    0.35    0.276144
