# Supplementary material for: Structural Origins of Viscosity in Imidazolium and Pyrrolidinium Ionic Liquids Coupled with the NTf2– Anion
Source: J Phys Chem B. 2023 Jul 11;127(28):6342–53. doi: 10.1021/acs.jpcb.3c02604 (PMC10364086; doi:10.1021/acs.jpcb.3c02604)
Supplement: Supplementary file 1 — jp3c02604_si_001.zip [file jp3c02604_si_001.zip › Topologies/BmPyrr-NTf2.top]

;Topology of BmPyrr/Ntf2

[ defaults ]
; nbfunc        comb-rule       gen-pairs       fudgeLJ fudgeQQ
1               3               yes             0.5     0.5

#include "BmPyrr.itp"
#include "NTf2.itp"

[ moleculetype ]
; Name            nrexcl
p14             3

[ atoms ]
;it is your responsability to check the masses and charges!!! we only assign C O N P F and H
;   nr       type  resnr residue  atom   cgnr     charge       mass  typeB    chargeB      massB
1     opls-292      1     p14      C1      1    -0.1700    12.011   
2     opls-1007     1     p14      H2      2     0.1300     1.008   
3     opls-902      1     p14      N3      3     0.1200    14.0067  
4     opls-292      1     p14      C4      4    -0.1700    12.011   
5     opls-137      1     p14      C5      5     0.0100    12.011   
6     opls-137      1     p14      C6      6     0.0100    12.011   
7     opls-297      1     p14      C7      7    -0.1700    12.011   
8     opls-292      1     p14      C8      8    -0.1700    12.011   
9     opls-1007     1     p14      H9      9     0.1300     1.008   
10    opls-1007     1     p14      H10    10     0.1300     1.008   
11    opls-140      1     p14      H11    11     0.0600     1.008   
12    opls-140      1     p14      H12    12     0.0600     1.008   
13    opls-140      1     p14      H13    13     0.0600     1.008   
14    opls-140      1     p14      H14    14     0.0600     1.008   
15    opls-1007     1     p14      H15    15     0.1300     1.008   
16    opls-1007     1     p14      H16    16     0.1300     1.008   
17    opls-1007     1     p14      H17    17     0.1300     1.008   
18    opls-1007     1     p14      H18    18     0.1300     1.008   
19    opls-1007     1     p14      H19    19     0.1300     1.008   
20    opls-137      1     p14      C20    20     0.0100    12.011   
21    opls-1007     1     p14      H21    21     0.1300     1.008   
22    opls-136      1     p14      C22    22    -0.1200    12.011   
23    opls-140      1     p14      H23    23     0.0600     1.008   
24    opls-140      1     p14      H24    24     0.0600     1.008   
25    opls-135      1     p14      C25    25    -0.1800    12.011   
26    opls-140      1     p14      H26    26     0.0600     1.008   
27    opls-140      1     p14      H27    27     0.0600     1.008   
28    opls-140      1     p14      H28    28     0.0600     1.008   
29    opls-140      1     p14      H29    29     0.0600     1.008   
30    opls-140      1     p14      H30    30     0.0600     1.008   

[ bonds ]
;  ai    aj funct            c0            c1            c2            c3
1    2    1    0.10900    284512.0 
1    3    1    0.14480    319657.6 
1    6    1    0.15290    224262.4 
1    15   1    0.10900    284512.0 
3    4    1    0.14480    319657.6 
3    7    1    0.14480    319657.6 
3    8    1    0.14480    319657.6 
4    5    1    0.15290    224262.4 
4    9    1    0.10900    284512.0 
4    10   1    0.10900    284512.0 
5    6    1    0.15290    224262.4 
5    11   1    0.10900    284512.0 
5    12   1    0.10900    284512.0 
6    13   1    0.10900    284512.0 
6    14   1    0.10900    284512.0 
7    16   1    0.10900    284512.0 
7    17   1    0.10900    284512.0 
7    18   1    0.10900    284512.0 
8    19   1    0.10900    284512.0 
8    20   1    0.15290    224262.4 
8    21   1    0.10900    284512.0 
20   22   1    0.15290    224262.4 
20   23   1    0.10900    284512.0 
20   24   1    0.10900    284512.0 
22   25   1    0.15290    224262.4 
22   26   1    0.10900    284512.0 
22   27   1    0.10900    284512.0 
25   28   1    0.10900    284512.0 
25   29   1    0.10900    284512.0 
25   30   1    0.10900    284512.0 

[ pairs ]
;  ai    aj     funct          c0          c1          c2          c3
   1    11       1 
   1    12       1
   1     9       1
   1    10       1
   1    16       1
   1    17       1
   1    18       1
   1    19       1
   1    21       1
   1    20       1
   2     7       1
   2     8       1
   2     4       1
   2     5       1
   2    13       1
   2    14       1
   3    13       1
   3    14       1
   3    11       1
   3    12       1
   3    23       1
   3    24       1
   3    22       1
   4    13       1
   4    14       1
   4    15       1
   4    19       1
   4    21       1
   4    20       1
   4    17       1
   4    16       1
   4    18       1
   5    15       1
   5     8       1
   5     7       1
   6     9       1
   6     7       1
   6     8       1
   6    10       1
   7     9       1
   7    10       1
   7    15       1
   7    20       1
   7    21       1
   7    19       1
   8    15       1
   8    16       1
   8    17       1
   8    18       1
   8     9       1
   8    10       1
   8    25       1
   8    26       1
   8    27       1
   9    11       1
   9    12       1
  10    11       1
  10    12       1
  11    13       1
  11    14       1
  12    13       1
  12    14       1
  13    15       1
  14    15       1
  19    22       1
  19    23       1
  19    24       1
  20    29       1
  20    28       1
  20    30       1
  21    22       1
  21    23       1
  21    24       1
  23    25       1
  23    26       1
  23    27       1
  24    25       1
  24    26       1
  24    27       1
  26    28       1
  26    29       1
  26    30       1
  27    28       1
  27    29       1
  27    30       1
 
[ angles ]
;  ai    aj    ak funct            c0            c1            c2            c3
1    3     4    1    107.200    433.462 
1    3     7    1    107.200    433.462 
1    3     8    1    107.200    433.462 
1    6     5    1    112.700    488.273 
1    6     13   1    110.700    313.800 
1    6     14   1    110.700    313.800 
3    1     2    1    109.500    292.880 
3    4     5    1    109.470    470.281 
3    4     9    1    109.500    292.880 
3    4     10   1    109.500    292.880 
3    7     16   1    109.500    292.880 
3    7     17   1    109.500    292.880 
3    7     18   1    109.500    292.880 
3    8     19   1    109.500    292.880 
3    8     20   1    109.470    470.281 
3    8     21   1    109.500    292.880 
4    5     6    1    112.700    488.273 
4    5     11   1    110.700    313.800 
4    5     12   1    110.700    313.800 
5    6     13   1    110.700    313.800 
5    6     14   1    110.700    313.800 
6    1     2    1    110.700    313.800 
6    1     3    1    109.470    470.281 
7    3     4    1    107.200    433.462 
8    3     4    1    107.200    433.462 
8    3     7    1    107.200    433.462 
8    20    22   1    112.700    488.273 
8    20    23   1    110.700    313.800 
8    20    24   1    110.700    313.800 
9    4     5    1    110.700    313.800 
10   4     5    1    110.700    313.800 
10   4     9    1    107.800    276.144 
11   5     6    1    110.700    313.800 
12   5     6    1    110.700    313.800 
12   5     11   1    107.800    276.144 
14   6     13   1    107.800    276.144 
15   1     2    1    107.800    276.144 
15   1     3    1    109.500    292.880 
15   1     6    1    110.700    313.800 
17   7     16   1    107.800    276.144 
18   7     16   1    107.800    276.144 
18   7     17   1    107.800    276.144 
20   8     19   1    110.700    313.800 
20   22    25   1    112.700    488.273 
20   22    26   1    110.700    313.800 
20   22    27   1    110.700    313.800 
21   8     19   1    107.800    276.144 
21   8     20   1    110.700    313.800 
22   25    28   1    110.700    313.800 
22   25    29   1    110.700    313.800 
22   25    30   1    110.700    313.800 
23   20    22   1    110.700    313.800 
24   20    22   1    110.700    313.800 
24   20    23   1    107.800    276.144 
26   22    25   1    110.700    313.800 
27   22    25   1    110.700    313.800 
27   22    26   1    107.800    276.144 
29   25    28   1    107.800    276.144 
30   25    28   1    107.800    276.144 
30   25    29   1    107.800    276.144 

[ dihedrals ]
;ai  aj  ak    al  funct    c0        c1        c2        c3        c4        c5
1    3    4    5    3    1.78866   3.49154   0.53555  -5.81576   0.00000   0.00000  
1    3    4    9    3    1.17152   3.51456   0.00000  -4.68608   0.00000   0.00000  
1    3    4    10   3    1.17152   3.51456   0.00000  -4.68608   0.00000   0.00000  
1    3    7    16   3    1.17152   3.51456   0.00000  -4.68608   0.00000   0.00000  
1    3    7    17   3    1.17152   3.51456   0.00000  -4.68608   0.00000   0.00000  
1    3    7    18   3    1.17152   3.51456   0.00000  -4.68608   0.00000   0.00000  
1    3    8    19   3    1.17152   3.51456   0.00000  -4.68608   0.00000   0.00000  
1    3    8    20   3    1.78866   3.49154   0.53555  -5.81576   0.00000   0.00000  
1    3    8    21   3    1.17152   3.51456   0.00000  -4.68608   0.00000   0.00000  
2    1    3    4    3    1.17152   3.51456   0.00000  -4.68608   0.00000   0.00000  
2    1    3    7    3    1.17152   3.51456   0.00000  -4.68608   0.00000   0.00000  
2    1    3    8    3    1.17152   3.51456   0.00000  -4.68608   0.00000   0.00000  
2    1    6    5    3    0.62760   1.88280   0.00000  -2.51040   0.00000   0.00000  
2    1    6    13   3    0.62760   1.88280   0.00000  -2.51040   0.00000   0.00000  
2    1    6    14   3    0.62760   1.88280   0.00000  -2.51040   0.00000   0.00000  
3    1    6    5    3    3.33465  -1.55226   2.82001  -4.60240   0.00000   0.00000  
3    1    6    13   3   -4.09614   5.08775   2.96645  -3.95806   0.00000   0.00000  
3    1    6    14   3   -4.09614   5.08775   2.96645  -3.95806   0.00000   0.00000  
3    4    5    6    3    3.33465  -1.55226   2.82001  -4.60240   0.00000   0.00000  
3    4    5    11   3   -4.09614   5.08775   2.96645  -3.95806   0.00000   0.00000  
3    4    5    12   3   -4.09614   5.08775   2.96645  -3.95806   0.00000   0.00000  
3    8    20   22   3    3.33465  -1.55226   2.82001  -4.60240   0.00000   0.00000  
3    8    20   23   3   -4.09614   5.08775   2.96645  -3.95806   0.00000   0.00000  
3    8    20   24   3   -4.09614   5.08775   2.96645  -3.95806   0.00000   0.00000  
4    3    7    16   3    1.17152   3.51456   0.00000  -4.68608   0.00000   0.00000  
4    3    7    17   3    1.17152   3.51456   0.00000  -4.68608   0.00000   0.00000  
4    3    7    18   3    1.17152   3.51456   0.00000  -4.68608   0.00000   0.00000  
4    3    8    19   3    1.17152   3.51456   0.00000  -4.68608   0.00000   0.00000  
4    3    8    20   3    1.78866   3.49154   0.53555  -5.81576   0.00000   0.00000  
4    3    8    21   3    1.17152   3.51456   0.00000  -4.68608   0.00000   0.00000  
4    5    6    1    3    2.92880  -1.46440   0.20920  -1.67360   0.00000   0.00000  
4    5    6    13   3    0.62760   1.88280   0.00000  -2.51040   0.00000   0.00000  
4    5    6    14   3    0.62760   1.88280   0.00000  -2.51040   0.00000   0.00000  
6    1    3    4    3    1.78866   3.49154   0.53555  -5.81576   0.00000   0.00000  
6    1    3    7    3    1.78866   3.49154   0.53555  -5.81576   0.00000   0.00000  
6    1    3    8    3    1.78866   3.49154   0.53555  -5.81576   0.00000   0.00000  
7    3    4    5    3    1.78866   3.49154   0.53555  -5.81576   0.00000   0.00000  
7    3    4    9    3    1.17152   3.51456   0.00000  -4.68608   0.00000   0.00000  
7    3    4    10   3    1.17152   3.51456   0.00000  -4.68608   0.00000   0.00000  
7    3    8    19   3    1.17152   3.51456   0.00000  -4.68608   0.00000   0.00000  
7    3    8    20   3    1.78866   3.49154   0.53555  -5.81576   0.00000   0.00000  
7    3    8    21   3    1.17152   3.51456   0.00000  -4.68608   0.00000   0.00000  
8    3    4    5    3    1.78866   3.49154   0.53555  -5.81576   0.00000   0.00000  
8    3    4    9    3    1.17152   3.51456   0.00000  -4.68608   0.00000   0.00000  
8    3    4    10   3    1.17152   3.51456   0.00000  -4.68608   0.00000   0.00000  
8    3    7    16   3    1.17152   3.51456   0.00000  -4.68608   0.00000   0.00000  
8    3    7    17   3    1.17152   3.51456   0.00000  -4.68608   0.00000   0.00000  
8    3    7    18   3    1.17152   3.51456   0.00000  -4.68608   0.00000   0.00000  
8    20   22   25   3    2.92880  -1.46440   0.20920  -1.67360   0.00000   0.00000  
8    20   22   26   3    0.62760   1.88280   0.00000  -2.51040   0.00000   0.00000  
8    20   22   27   3    0.62760   1.88280   0.00000  -2.51040   0.00000   0.00000  
9    4    5    6    3    0.62760   1.88280   0.00000  -2.51040   0.00000   0.00000  
9    4    5    11   3    0.62760   1.88280   0.00000  -2.51040   0.00000   0.00000  
9    4    5    12   3    0.62760   1.88280   0.00000  -2.51040   0.00000   0.00000  
10   4    5    6    3    0.62760   1.88280   0.00000  -2.51040   0.00000   0.00000  
10   4    5    11   3    0.62760   1.88280   0.00000  -2.51040   0.00000   0.00000  
10   4    5    12   3    0.62760   1.88280   0.00000  -2.51040   0.00000   0.00000  
11   5    6    1    3    0.62760   1.88280   0.00000  -2.51040   0.00000   0.00000  
11   5    6    13   3    0.62760   1.88280   0.00000  -2.51040   0.00000   0.00000  
11   5    6    14   3    0.62760   1.88280   0.00000  -2.51040   0.00000   0.00000  
12   5    6    1    3    0.62760   1.88280   0.00000  -2.51040   0.00000   0.00000  
12   5    6    13   3    0.62760   1.88280   0.00000  -2.51040   0.00000   0.00000  
12   5    6    14   3    0.62760   1.88280   0.00000  -2.51040   0.00000   0.00000  
15   1    3    4    3    1.17152   3.51456   0.00000  -4.68608   0.00000   0.00000  
15   1    3    7    3    1.17152   3.51456   0.00000  -4.68608   0.00000   0.00000  
15   1    3    8    3    1.17152   3.51456   0.00000  -4.68608   0.00000   0.00000  
15   1    6    5    3    0.62760   1.88280   0.00000  -2.51040   0.00000   0.00000  
15   1    6    13   3    0.62760   1.88280   0.00000  -2.51040   0.00000   0.00000  
15   1    6    14   3    0.62760   1.88280   0.00000  -2.51040   0.00000   0.00000  
19   8    20   22   3    0.62760   1.88280   0.00000  -2.51040   0.00000   0.00000  
19   8    20   23   3    0.62760   1.88280   0.00000  -2.51040   0.00000   0.00000  
19   8    20   24   3    0.62760   1.88280   0.00000  -2.51040   0.00000   0.00000  
20   22   25   28   3    0.62760   1.88280   0.00000  -2.51040   0.00000   0.00000  
20   22   25   29   3    0.62760   1.88280   0.00000  -2.51040   0.00000   0.00000  
20   22   25   30   3    0.62760   1.88280   0.00000  -2.51040   0.00000   0.00000  
21   8    20   22   3    0.62760   1.88280   0.00000  -2.51040   0.00000   0.00000  
21   8    20   23   3    0.62760   1.88280   0.00000  -2.51040   0.00000   0.00000  
21   8    20   24   3    0.62760   1.88280   0.00000  -2.51040   0.00000   0.00000  
23   20   22   25   3    0.62760   1.88280   0.00000  -2.51040   0.00000   0.00000  
23   20   22   26   3    0.62760   1.88280   0.00000  -2.51040   0.00000   0.00000  
23   20   22   27   3    0.62760   1.88280   0.00000  -2.51040   0.00000   0.00000  
24   20   22   25   3    0.62760   1.88280   0.00000  -2.51040   0.00000   0.00000  
24   20   22   26   3    0.62760   1.88280   0.00000  -2.51040   0.00000   0.00000  
24   20   22   27   3    0.62760   1.88280   0.00000  -2.51040   0.00000   0.00000  
26   22   25   28   3    0.62760   1.88280   0.00000  -2.51040   0.00000   0.00000  
26   22   25   29   3    0.62760   1.88280   0.00000  -2.51040   0.00000   0.00000  
26   22   25   30   3    0.62760   1.88280   0.00000  -2.51040   0.00000   0.00000  
27   22   25   28   3    0.62760   1.88280   0.00000  -2.51040   0.00000   0.00000  
27   22   25   29   3    0.62760   1.88280   0.00000  -2.51040   0.00000   0.00000  
27   22   25   30   3    0.62760   1.88280   0.00000  -2.51040   0.00000   0.00000  

[ moleculetype ]
; Name            nrexcl
tf2             3

[ atoms ]
;it is your responsability to check the masses and charges!!! we only assign C O N and H
;   nr       type  resnr residue  atom   cgnr  charge    mass  typeB    chargeB      massB
1    opls-300      1     tf2       N1     1   -0.6600    14.0067   
2    opls-474      1     tf2       S2     2    1.0200    32.0600   
3    opls-475      1     tf2       O3     3   -0.5300    15.9994   
4    opls-272      1     tf2       O4     4   -0.5300    15.9994   
5    opls-474      1     tf2       S5     5    1.0200    32.0600   
6    opls-475      1     tf2       O6     6   -0.5300    15.9994   
7    opls-475      1     tf2       O7     7   -0.5300    15.9994   
8    opls-161      1     tf2       C8     8    0.3500    12.011    
9    opls-161      1     tf2       C9     9    0.3500    12.011    
10   opls-956      1     tf2      F10    10   -0.1600    18.9984   
11   opls-956      1     tf2      F11    11   -0.1600    18.9984   
12   opls-956      1     tf2      F12    12   -0.1600    18.9984   
13   opls-956      1     tf2      F13    13   -0.1600    18.9984   
14   opls-956      1     tf2      F14    14   -0.1600    18.9984   
15   opls-956      1     tf2      F15    15   -0.1600    18.9984   

[ bonds ]
;  ai    aj funct            c0            c1            c2            c3
1     2    1    0.15700    311300.0 
1     5    1    0.15700    311300.0 
2     3    1    0.14420    533100.0 
2     4    1    0.14420    533100.0 
2     8    1    0.18180    197000.0 
5     6    1    0.14420    533100.0 
5     7    1    0.14420    533100.0 
5     9    1    0.18180    197000.0 
8    10    1    0.13230    369700.0 
8    11    1    0.13230    369700.0 
8    12    1    0.13230    369700.0 
9    13    1    0.13230    369700.0 
9    14    1    0.13230    369700.0 
9    15    1    0.13230    369700.0 

[ pairs ]
;  ai    aj funct            c0            c1            c2            c3
    1    10     1
    1    11     1
    1    12     1
    1    13     1
    1    14     1
    1    15     1
    2     6     1
    2     7     1
    2     9     1
    3     5     1
    3    10     1
    3    11     1
    3    12     1
    4     5     1
    4    10     1
    4    11     1
    4    12     1
    5     8     1
    6    13     1
    6    14     1
    6    15     1
    7    13     1
    7    14     1
    7    15     1

[ angles ]
;  ai    aj    ak funct            c0            c1            c2            c3
1     2      3    1    113.600    789.000 
1     2      4    1    113.600    789.000 
1     2      8    1    100.200    816.000 
1     5      6    1    113.600    789.000 
1     5      7    1    113.600    789.000 
1     5      9    1    100.200    816.000 
2     8     10    1    111.800    694.000 
2     8     11    1    111.800    694.000 
2     8     12    1    111.800    694.000 
4     2      3    1    118.500    969.000 
5     1      2    1    125.600    671.000 
5     9     13    1    111.800    694.000 
5     9     14    1    111.800    694.000 
5     9     15    1    111.800    694.000 
7     5      6    1    118.500    969.000 
8     2      3    1    102.600    870.000 
8     2      4    1    102.600    870.000 
9     5      6    1    102.600    870.000 
9     5      7    1    102.600    870.000 
11    8     10    1    107.100    781.000 
12    8     10    1    107.100    781.000 
12    8     11    1    107.100    781.000 
14    9     13    1    107.100    781.000 
15    9     13    1    107.100    781.000 
15    9     14    1    107.100    781.000 

[ dihedrals ]
;ai  aj  ak  al funct   c0          c1         c2          c3        c4       c5
1    2   8   10   3    0.66100     1.98300    0.00000    -2.64400   0.00000  0.00000 
1    2   8   11   3    0.66100     1.98300    0.00000    -2.64400   0.00000  0.00000 
1    2   8   12   3    0.66100     1.98300    0.00000    -2.64400   0.00000  0.00000 
1    5   9   13   3    0.66100     1.98300    0.00000    -2.64400   0.00000  0.00000 
1    5   9   14   3    0.66100     1.98300    0.00000    -2.64400   0.00000  0.00000 
1    5   9   15   3    0.66100     1.98300    0.00000    -2.64400   0.00000  0.00000 
2    1   5    6   3   -0.00750    -0.02250    0.00000     0.03000   0.00000  0.00000 
2    1   5    7   3   -0.00750    -0.02250    0.00000     0.03000   0.00000  0.00000 
2    1   5    9   3    4.36900    -21.1790   10.42000     6.39000   0.00000  0.00000 
3    2   8   10   3    0.72550     2.17650    0.00000    -2.90200   0.00000  0.00000 
3    2   8   11   3    0.72550     2.17650    0.00000    -2.90200   0.00000  0.00000 
3    2   8   12   3    0.72550     2.17650    0.00000    -2.90200   0.00000  0.00000 
4    2   8   10   3    0.72550     2.17650    0.00000    -2.90200   0.00000  0.00000 
4    2   8   11   3    0.72550     2.17650    0.00000    -2.90200   0.00000  0.00000 
4    2   8   12   3    0.72550     2.17650    0.00000    -2.90200   0.00000  0.00000 
5    1   2    3   3   -0.00750    -0.02250    0.00000     0.03000   0.00000  0.00000 
5    1   2    4   3   -0.00750    -0.02250    0.00000     0.03000   0.00000  0.00000 
5    1   2    8   3    4.36900    -21.1790   10.42000     6.39000   0.00000  0.00000 
6    5   9   13   3    0.72550     2.17650    0.00000    -2.90200   0.00000  0.00000 
6    5   9   14   3    0.72550     2.17650    0.00000    -2.90200   0.00000  0.00000 
6    5   9   15   3    0.72550     2.17650    0.00000    -2.90200   0.00000  0.00000 
7    5   9   13   3    0.72550     2.17650    0.00000    -2.90200   0.00000  0.00000 
7    5   9   14   3    0.72550     2.17650    0.00000    -2.90200   0.00000  0.00000 
7    5   9   15   3    0.72550     2.17650    0.00000    -2.90200   0.00000  0.00000 


[ system ]
;Name
pr14-tf2

[ molecules ]
;Compound  #mols
p14      512
tf2      512
