# Supplementary material for: Structural Origins of Viscosity in Imidazolium and Pyrrolidinium Ionic Liquids Coupled with the NTf2– Anion
Source: J Phys Chem B. 2023 Jul 11;127(28):6342–53. doi: 10.1021/acs.jpcb.3c02604 (PMC10364086; doi:10.1021/acs.jpcb.3c02604)
Supplement: Supplementary file 1 — jp3c02604_si_001.zip [file jp3c02604_si_001.zip › Topologies/EOMmim.itp]

[ atomtypes ]
; name   bond_type    mass    charge    ptype     sigma      epsilon
 opls-501  NA     14.0067      0.146300    A    0.3250     0.71128
 opls-502  CR     12.0110     -0.031500    A    0.2130     0.43932
 opls-503  CW     12.0110     -0.142900    A    0.30175    0.20501
 opls-504  C1     12.0110     -0.199600    A    0.3500     0.27614
 opls-505  C2     12.0110      0.228600    A    0.3500     0.27614
 opls-506  HA      1.0080      0.196633    A    0.1452     0.18828
 opls-507  HB      1.0080      0.196633    A    0.2057     0.08790
 opls-508  H1      1.0080      0.133980    A    0.2500     0.12552 
 opls-509  HC      1.0080      0.068166    A    0.2500     0.12552
 opls-510  O19    15.9994     -0.333800    A    0.2900     0.58576
 opls-511  CT     12.0110     -0.072000    A    0.3500     0.27614   
