# Supplementary material for: Structural Origins of Viscosity in Imidazolium and Pyrrolidinium Ionic Liquids Coupled with the NTf2– Anion
Source: J Phys Chem B. 2023 Jul 11;127(28):6342–53. doi: 10.1021/acs.jpcb.3c02604 (PMC10364086; doi:10.1021/acs.jpcb.3c02604)
Supplement: Supplementary file 1 — jp3c02604_si_001.zip [file jp3c02604_si_001.zip › Topologies/EOMmim-NTf2.top]

;Topology of EOMmim/NTf2

[ defaults ]
; nbfunc       comb-rule       gen-pairs       fudgeLJ fudgeQQ
1              3               yes             0.5     0.5


#include "EOMmim.itp"
#include "NTf2.itp"


[ moleculetype ]
; Name            nrexcl
b2o1             3

[ atoms ]
;   nr       type  resnr residue  atom   cgnr     charge       mass  typeB    chargeB      massB 
     1   opls-501      1     b2o1     N1       1      0.146300  14.0067  
     2   opls-501      1     b2o1     N2       2      0.146300  14.0067  
     3   opls-502      1     b2o1     C3       3     -0.031500  12.011   
     4   opls-503      1     b2o1     C4       4     -0.142900  12.011   
     5   opls-504      1     b2o1     C5       5     -0.199600  12.011   
     6   opls-503      1     b2o1     C6       6     -0.142900  12.011   
     7   opls-505      1     b2o1     C7       7      0.228600  12.011   
     8   opls-504      1     b2o1     C8       8     -0.199600  12.011   
     9   opls-506      1     b2o1     H9       9      0.196633   1.008   
    10   opls-507      1     b2o1     H10      10     0.196633   1.008   
    11   opls-508      1     b2o1     H11      11     0.133980   1.008   
    12   opls-508      1     b2o1     H12      12     0.133980   1.008   
    13   opls-508      1     b2o1     H13      13     0.133980   1.008   
    14   opls-507      1     b2o1     H14      14     0.196633   1.008   
    15   opls-509      1     b2o1     H15      15     0.068166   1.008   
    16   opls-509      1     b2o1     H16      16     0.068166   1.008   
    17   opls-508      1     b2o1     H17      17     0.133980   1.008   
    18   opls-508      1     b2o1     H18      18     0.133980   1.008   
    19   opls-510      1     b2o1     O19      19    -0.333800  15.9994  
    20   opls-509      1     b2o1     H20      21     0.068166   1.008   
    21   opls-509      1     b2o1     H21      22     0.068166   1.008   
    22   opls-511      1     b2o1     C22      20    -0.072000  12.011   
    23   opls-509      1     b2o1     H23      23     0.068166   1.008   

[ bonds ]
;  ai    aj funct            c0            c1            c2            c3
    1     3     1     0.1315  399200.0            
    1     4     1     0.1378  357400.0            
    1     5     1     0.1466  282000.0            
    2     3     1     0.1315  399200.0            
    2     6     1     0.1378  357400.0            
    2     8     1     0.1466  282000.0            
    3     9     1     0.1080  307105.6            
    4     6     1     0.1341  435200.0            
    4    10     1     0.1080  307105.6            
    5    11     1     0.1090  284512.0            
    5    12     1     0.1090  284512.0            
    5    13     1     0.1090  284512.0            
    6    14     1     0.1080  307105.6            
    7     8     1     0.1529  224262.4            
    7    15     1     0.1090  284512.0            
    7    16     1     0.1090  284512.0            
    7    19     1     0.1410  267776.0            
    8    17     1     0.1090  284512.0            
    8    18     1     0.1090  284512.0            
   19    22     1     0.1410  267776.0            
   22    21     1     0.1090  284512.0            
   22    20     1     0.1090  284512.0            
   22    23     1     0.1090  284512.0            

[ pairs ]
;  ai    aj funct            c0            c1            c2            c3
    1     8     1
    1    14     1
    2     5     1
    2    10     1
    2    15     1
    2    16     1
    2    19     1
    3     7     1
    3    10     1
    3    11     1
    3    12     1
    3    13     1
    3    14     1
    3    17     1
    3    18     1
    4     8     1
    4     9     1
    4    11     1
    4    12     1
    4    13     1
    5     6     1
    5     9     1
    5    10     1
    6     7     1
    6     9     1
    6    17     1
    6    18     1
    7    21     1
    7    20     1
    7    23     1
    8     9     1
    8    14     1
    8    22     1
   10    14     1
   15    17     1
   15    18     1
   15    22     1
   16    17     1
   16    18     1
   16    22     1
   17    19     1
   18    19     1

[ angles ]
;  ai    aj    ak funct            c0            c1            c2            c3
    3     1     4     1     108.0    585.8    
    3     1     5     1     126.4    585.8    
    4     1     5     1     125.6    585.8    
    3     2     6     1     108.0    585.8    
    3     2     8     1     126.4    585.8    
    6     2     8     1     125.6    585.8    
    1     3     2     1     109.8    585.8    
    1     3     9     1     125.1    292.9    
    2     3     9     1     125.1    292.9    
    1     4     6     1     107.1    585.8    
    1     4    10     1     122.0    292.9    
    6     4    10     1     130.9    292.9    
    1     5    11     1     110.7    313.8    
    1     5    12     1     110.7    313.8    
    1     5    13     1     110.7    313.8    
   11     5    12     1     107.8    276.144  
   11     5    13     1     107.8    276.144  
   12     5    13     1     107.8    276.144  
    2     6     4     1     107.1    585.8    
    2     6    14     1     122.0    292.9    
    4     6    14     1     130.9    292.9    
    8     7    15     1     110.7    313.8    
    8     7    16     1     110.7    313.8    
    8     7    19     1     109.5    418.4    
   15     7    16     1     107.8    276.144  
   15     7    19     1     109.5    292.88   
   16     7    19     1     109.5    292.88   
    2     8     7     1     112.7    488.3    
    2     8    17     1     110.7    313.8    
    2     8    18     1     110.7    313.8    
    7     8    17     1     110.7    313.8    
    7     8    18     1     110.7    313.8    
   17     8    18     1     107.8    276.144  
    7    19    22     1     109.5    502.08   
   19    22    21     1     109.5    292.88   
   19    22    20     1     109.5    292.88   
   19    22    23     1     109.5    292.88   
   21    22    20     1     107.8    276.144  
   21    22    23     1     107.8    276.144  
   20    22    23     1     107.8    276.144  

[ dihedrals ]
; PROPER DIHEDRAL ANGLES
;ai  aj  ak  al  funct            c0            c1            c2            c3            c4            c5
1    4   6   2    3   44.98000    0.00000   -44.98000     0.00000   0.00000   0.00000 
1    4   6   14   3   44.98000    0.00000   -44.98000     0.00000   0.00000   0.00000 
3    1   4   6    3   12.55000    0.00000   -12.55000     0.00000   0.00000   0.00000 
3    1   4   10   3   12.55000    0.00000   -12.55000     0.00000   0.00000   0.00000 
3    1   5   11   3    0.00000    0.00000     0.00000     0.00000   0.00000   0.00000 
3    1   5   12   3    0.00000    0.00000     0.00000     0.00000   0.00000   0.00000 
3    1   5   13   3    0.00000    0.00000     0.00000     0.00000   0.00000   0.00000 
3    2   6   4    3   12.55000    0.00000   -12.55000     0.00000   0.00000   0.00000 
3    2   6   14   3   12.55000    0.00000   -12.55000     0.00000   0.00000   0.00000 
3    2   8   7    3   -2.63455    2.63455     0.00000     0.00000   0.00000   0.00000 
3    2   8   17   3    0.00000    0.00000     0.00000     0.00000   0.00000   0.00000 
3    2   8   18   3    0.00000    0.00000     0.00000     0.00000   0.00000   0.00000 
4    1   3   2    3   19.46000    0.00000   -19.46000     0.00000   0.00000   0.00000 
4    1   3   9    3   19.46000    0.00000   -19.46000     0.00000   0.00000   0.00000 
4    1   5   11   3    0.25950    0.77850     0.00000    -1.03800   0.00000   0.00000  
4    1   5   12   3    0.25950    0.77850     0.00000    -1.03800   0.00000   0.00000 
4    1   5   13   3    0.25950    0.77850     0.00000    -1.03800   0.00000   0.00000 
5    1   3   2    3   19.46000    0.00000   -19.46000     0.00000   0.00000   0.00000 
5    1   3   9    3   19.46000    0.00000   -19.46000     0.00000   0.00000   0.00000 
5    1   4   6    3   12.55000    0.00000   -12.55000     0.00000   0.00000   0.00000 
5    1   4   10   3   12.55000    0.00000   -12.55000     0.00000   0.00000   0.00000 
6    2   3   1    3   19.46000    0.00000   -19.46000     0.00000   0.00000   0.00000 
6    2   3   9    3   19.46000    0.00000   -19.46000     0.00000   0.00000   0.00000 
6    2   8   7    3    2.92660    4.76760    -6.10640    -1.58780   0.00000   0.00000 
6    2   8   17   3    0.25950    0.77850     0.00000    -1.03800   0.00000   0.00000 
6    2   8   18   3    0.25950    0.77850     0.00000    -1.03800   0.00000   0.00000 
7    19  22  21   3    1.58992    4.76976     0.00000    -6.35968   0.00000   0.00000 
7    19  22  20   3    1.58992    4.76976     0.00000    -6.35968   0.00000   0.00000 
7    19  22  23   3    1.58992    4.76976     0.00000    -6.35968   0.00000   0.00000 
8    2   3   1    3   19.46000    0.00000   -19.46000     0.00000   0.00000   0.00000 
8    2   3   9    3   19.46000    0.00000   -19.46000     0.00000   0.00000   0.00000 
8    2   6   4    3   12.55000    0.00000   -12.55000     0.00000   0.00000   0.00000 
8    2   6   14   3   12.55000    0.00000   -12.55000     0.00000   0.00000   0.00000 
8    7   19  22   3    1.71544    2.84512     1.04600    -5.60656   0.00000   0.00000 
10   4   6   2    3   44.98000    0.00000   -44.98000     0.00000   0.00000   0.00000 
10   4   6   14   3   44.98000    0.00000   -44.98000     0.00000   0.00000   0.00000 
15   7   8   2    3    0.00000    0.00000     0.00000     0.00000   0.00000   0.00000 
15   7   8   17   3    0.62760    1.88280     0.00000    -2.51040   0.00000   0.00000 
15   7   8   18   3    0.62760    1.88280     0.00000    -2.51040   0.00000   0.00000 
15   7   19  22   3    1.58992    4.76976     0.00000    -6.35968   0.00000   0.00000 
16   7   8   2    3    0.00000    0.00000     0.00000     0.00000   0.00000   0.00000 
16   7   8   17   3    0.62760    1.88280     0.00000    -2.51040   0.00000   0.00000 
16   7   8   18   3    0.62760    1.88290     0.00000    -2.51040   0.00000   0.00000 
16   7   19  22   3    1.58992    4.76976     0.00000    -6.35968   0.00000   0.00000 
19   7   8   2    3   -0.98805    9.16245     1.65640    -9.83030   0.00000   0.00000 
19   7   8   17   3    0.97906    2.93717     0.00000    -3.91622   0.00000   0.00000 
19   7   8   18   3    0.97906    2.93717     0.00000    -3.91622   0.00000   0.00000 

[ dihedrals ]
; IMPROPER DIHEDRAL ANGLES
2    4   6   14   3    9.20000    0.00000    -9.20000     0.00000   0.00000   0.00000 
1    6   4   10   3    9.20000    0.00000    -9.20000     0.00000   0.00000   0.00000
3    4   1   5    3    8.37000    0.00000    -8.37000     0.00000   0.00000   0.00000
1    2   3   9    3    9.20000    0.00000    -9.20000     0.00000   0.00000   0.00000
3    6   2   8    3    8.37000    0.00000    -8.37000     0.00000   0.00000   0.00000

[ moleculetype ]
; Name            nrexcl
tf2             3

[ atoms ]
;it is your responsability to check the masses and charges!!! we only assign C O N and H
;   nr       type  resnr residue  atom   cgnr  charge    mass  typeB    chargeB      massB
1    opls-300      1     tf2       N1     1   -0.6600    14.0067   
2    opls-474      1     tf2       S2     2    1.0200    32.0600   
3    opls-475      1     tf2       O3     3   -0.5300    15.9994   
4    opls-272      1     tf2       O4     4   -0.5300    15.9994   
5    opls-474      1     tf2       S5     5    1.0200    32.0600   
6    opls-475      1     tf2       O6     6   -0.5300    15.9994   
7    opls-475      1     tf2       O7     7   -0.5300    15.9994   
8    opls-161      1     tf2       C8     8    0.3500    12.0110   
9    opls-161      1     tf2       C9     9    0.3500    12.0110   
10   opls-956      1     tf2      F10    10   -0.1600    18.9984   
11   opls-956      1     tf2      F11    11   -0.1600    18.9984   
12   opls-956      1     tf2      F12    12   -0.1600    18.9984   
13   opls-956      1     tf2      F13    13   -0.1600    18.9984   
14   opls-956      1     tf2      F14    14   -0.1600    18.9984   
15   opls-956      1     tf2      F15    15   -0.1600    18.9984   

[ bonds ]
;  ai    aj funct            c0            c1            c2            c3
1     2    1    0.15700    311300.0 
1     5    1    0.15700    311300.0 
2     3    1    0.14420    533100.0 
2     4    1    0.14420    533100.0 
2     8    1    0.18180    197000.0 
5     6    1    0.14420    533100.0 
5     7    1    0.14420    533100.0 
5     9    1    0.18180    197000.0 
8    10    1    0.13230    369700.0 
8    11    1    0.13230    369700.0 
8    12    1    0.13230    369700.0 
9    13    1    0.13230    369700.0 
9    14    1    0.13230    369700.0 
9    15    1    0.13230    369700.0 


[ pairs ]
;  ai    aj funct            c0            c1            c2            c3
    1    10     1
    1    11     1
    1    12     1
    1    13     1
    1    14     1
    1    15     1
    2     6     1
    2     7     1
    2     9     1
    3     5     1
    3    10     1
    3    11     1
    3    12     1
    4     5     1
    4    10     1
    4    11     1
    4    12     1
    5     8     1
    6    13     1
    6    14     1
    6    15     1
    7    13     1
    7    14     1
    7    15     1

[ angles ]
;  ai    aj    ak funct            c0            c1            c2            c3
1     2      3    1    113.600    789.000 
1     2      4    1    113.600    789.000 
1     2      8    1    100.200    816.000 
1     5      6    1    113.600    789.000 
1     5      7    1    113.600    789.000 
1     5      9    1    100.200    816.000 
2     8     10    1    111.800    694.000 
2     8     11    1    111.800    694.000 
2     8     12    1    111.800    694.000 
4     2      3    1    118.500    969.000 
5     1      2    1    125.600    671.000 
5     9     13    1    111.800    694.000 
5     9     14    1    111.800    694.000 
5     9     15    1    111.800    694.000 
7     5      6    1    118.500    969.000 
8     2      3    1    102.600    870.000 
8     2      4    1    102.600    870.000 
9     5      6    1    102.600    870.000 
9     5      7    1    102.600    870.000 
11    8     10    1    107.100    781.000 
12    8     10    1    107.100    781.000 
12    8     11    1    107.100    781.000 
14    9     13    1    107.100    781.000 
15    9     13    1    107.100    781.000 
15    9     14    1    107.100    781.000 

[ dihedrals ]
;ai  aj  ak  al funct   c0          c1         c2          c3        c4       c5
1    2   8   10   3    0.66100     1.98300    0.00000    -2.64400   0.00000  0.00000    
1    2   8   11   3    0.66100     1.98300    0.00000    -2.64400   0.00000  0.00000 
1    2   8   12   3    0.66100     1.98300    0.00000    -2.64400   0.00000  0.00000 
1    5   9   13   3    0.66100     1.98300    0.00000    -2.64400   0.00000  0.00000 
1    5   9   14   3    0.66100     1.98300    0.00000    -2.64400   0.00000  0.00000 
1    5   9   15   3    0.66100     1.98300    0.00000    -2.64400   0.00000  0.00000 
2    1   5    6   3   -0.00750    -0.02250    0.00000     0.03000   0.00000  0.00000 
2    1   5    7   3   -0.00750    -0.02250    0.00000     0.03000   0.00000  0.00000 
2    1   5    9   3    4.36900    -21.1790   10.42000     6.39000   0.00000  0.00000 
3    2   8   10   3    0.72550     2.17650    0.00000    -2.90200   0.00000  0.00000 
3    2   8   11   3    0.72550     2.17650    0.00000    -2.90200   0.00000  0.00000 
3    2   8   12   3    0.72550     2.17650    0.00000    -2.90200   0.00000  0.00000 
4    2   8   10   3    0.72550     2.17650    0.00000    -2.90200   0.00000  0.00000 
4    2   8   11   3    0.72550     2.17650    0.00000    -2.90200   0.00000  0.00000 
4    2   8   12   3    0.72550     2.17650    0.00000    -2.90200   0.00000  0.00000 
5    1   2    3   3   -0.00750    -0.02250    0.00000     0.03000   0.00000  0.00000 
5    1   2    4   3   -0.00750    -0.02250    0.00000     0.03000   0.00000  0.00000 
5    1   2    8   3    4.36900    -21.1790   10.42000     6.39000   0.00000  0.00000 
6    5   9   13   3    0.72550     2.17650    0.00000    -2.90200   0.00000  0.00000 
6    5   9   14   3    0.72550     2.17650    0.00000    -2.90200   0.00000  0.00000 
6    5   9   15   3    0.72550     2.17650    0.00000    -2.90200   0.00000  0.00000 
7    5   9   13   3    0.72550     2.17650    0.00000    -2.90200   0.00000  0.00000 
7    5   9   14   3    0.72550     2.17650    0.00000    -2.90200   0.00000  0.00000 
7    5   9   15   3    0.72550     2.17650    0.00000    -2.90200   0.00000  0.00000 

[ system ]
;Name
b2o1-tf2

[ molecules ]
; Compound  #mols
b2o1      512
tf2       512
