# Supplementary material for: Structural Origins of Viscosity in Imidazolium and Pyrrolidinium Ionic Liquids Coupled with the NTf2– Anion
Source: J Phys Chem B. 2023 Jul 11;127(28):6342–53. doi: 10.1021/acs.jpcb.3c02604 (PMC10364086; doi:10.1021/acs.jpcb.3c02604)
Supplement: Supplementary file 1 — jp3c02604_si_001.zip [file jp3c02604_si_001.zip › Topologies/EOMmPyrr.itp]

[ atomtypes ]
; name  bond_type    mass    charge   ptype sigma      epsilon
opls-501   CX1     12.011    -0.00548   A  0.35    0.276144  
opls-502   HX2      1.008     0.07257   A  0.25    0.12552   
opls-503   NX3     14.0067    0.24892   A  0.325   0.71128   
opls-504   CX4     12.011    -0.00548   A  0.35    0.276144  
opls-505   CX5     12.011    -0.03869   A  0.35    0.276144  
opls-506   CX6     12.011    -0.03869   A  0.35    0.276144  
opls-507   CX7     12.011    -0.36702   A  0.35    0.276144  
opls-508   CX8     12.011    -0.35500   A  0.35    0.276144  
opls-509   HX9      1.008     0.07257   A  0.25    0.12552   
opls-510   HX10     1.008     0.07257   A  0.25    0.12552   
opls-511   HX11     1.008     0.05941   A  0.25    0.12552   
opls-512   HX12     1.008     0.05941   A  0.25    0.12552   
opls-513   HX13     1.008     0.05941   A  0.25    0.12552   
opls-514   HX14     1.008     0.05941   A  0.25    0.12552   
opls-515   HX15     1.008     0.07257   A  0.25    0.12552   
opls-516   HX16     1.008     0.17133   A  0.25    0.12552   
opls-517   HX17     1.008     0.17133   A  0.25    0.12552   
opls-518   HX18     1.008     0.17133   A  0.25    0.12552   
opls-519   HX19     1.008     0.15591   A  0.25    0.12552   
opls-520   CX20    12.011     0.33788   A  0.35    0.276144  
opls-521   HX21     1.008     0.15591   A  0.25    0.12552   
opls-522   OX22    15.9994   -0.38401   A  0.29    0.58576   
opls-523   HX23     1.008     0.01462   A  0.25    0.12552   
opls-524   HX24     1.008     0.01462   A  0.25    0.12552   
opls-525   CX25    12.011    -0.00934   A  0.35    0.276144  
opls-526   HX26     1.008     0.07798   A  0.25    0.12552   
opls-527   HX27     1.008     0.07798   A  0.25    0.12552   
opls-528   HX28     1.008     0.07798   A  0.25    0.12552   
