# Supplementary material for: Structural Origins of Viscosity in Imidazolium and Pyrrolidinium Ionic Liquids Coupled with the NTf2– Anion
Source: J Phys Chem B. 2023 Jul 11;127(28):6342–53. doi: 10.1021/acs.jpcb.3c02604 (PMC10364086; doi:10.1021/acs.jpcb.3c02604)
Supplement: Supplementary file 1 — jp3c02604_si_001.zip [file jp3c02604_si_001.zip › Topologies/ESMmim.itp]

[ atomtypes ]
; name  bond_type    mass    charge   ptype     sigma      epsilon 
 opls-501   NA       14.0067    0.1393     A    0.3250     0.71128 
 opls-502   CR       12.0110   -0.1073     A    0.2130     0.43932 
 opls-503   CW       12.0110   -0.1250     A    0.30175    0.20501 
 opls-504   C1       12.0110   -0.1336     A    0.3500     0.27614 
 opls-505   C2       12.0110   -0.0385     A    0.3500     0.27614 
 opls-506   HA        1.0080    0.2109     A    0.1452     0.18828  
 opls-507   HB        1.0080    0.2109     A    0.2057     0.08790 
 opls-508   H1        1.0080    0.1212     A    0.2500     0.12552   
 opls-509   HC        1.0080    0.0974     A    0.2500     0.12552 
 opls-510   S19      32.0600   -0.2670     A    0.3550     1.04600 
 opls-511   CT       12.0110   -0.0742     A    0.3500     0.27614     
