# Supplementary material for: Structural Origins of Viscosity in Imidazolium and Pyrrolidinium Ionic Liquids Coupled with the NTf2– Anion
Source: J Phys Chem B. 2023 Jul 11;127(28):6342–53. doi: 10.1021/acs.jpcb.3c02604 (PMC10364086; doi:10.1021/acs.jpcb.3c02604)
Supplement: Supplementary file 1 — jp3c02604_si_001.zip [file jp3c02604_si_001.zip › Topologies/NTf2.itp]

[ atomtypes ]
; name  bond_type    mass    charge   ptype  sigma      epsilon
opls-300   N2    14.0067     -0.6600   A    0.32500    0.21333
opls-474   SY    32.0600      1.0200   A    0.40825    0.31372
opls-475   OY    15.9994     -0.5300   A    0.34632    0.26353
opls-272   O2    15.9994     -0.5300   A    0.34632    0.26353
opls-161   CT5   12.0110      0.3500   A    0.31500    0.08282
opls-956   F     18.9984     -0.1600   A    0.26550    0.06651
